# Supplementary material for: The VINE complex is an endosomal VPS9-domain GEF and SNX-BAR coat
Source: eLife. 2022 Aug 8;11:e77035. doi: 10.7554/eLife.77035 (PMC9507130; doi:10.7554/eLife.77035)
Supplement: Figure 2—source data 6. [file elife-77035-fig2-data6.zip]

Archive with 2 entries (2 files):
- Figure 2D Uncropped Blots.pdf
- __MACOSX/._Figure 2D Uncropped Blots.pdf
