# Supplementary material for: The VINE complex is an endosomal VPS9-domain GEF and SNX-BAR coat
Source: eLife. 2022 Aug 8;11:e77035. doi: 10.7554/eLife.77035 (PMC9507130; doi:10.7554/eLife.77035)
Supplement: Figure 3—figure supplement 3—source data 2. [file elife-77035-fig3-figsupp3-data2.zip]

Archive with 2 entries (2 files):
- Figure 3 S3A Uncropped Blots.pdf
- __MACOSX/._Figure 3 S3A Uncropped Blots.pdf
